# Supplementary material for: Deleterious Mutations in the TPO Gene Associated with Familial Thyroid Follicular Cell Carcinoma in Dutch German Longhaired Pointers
Source: Genes (Basel). 2021 Jun 29;12(7):997. doi: 10.3390/genes12070997 (PMC8306087; doi:10.3390/genes12070997)
Supplement: Supplementary file 1 [file genes-12-00997-s001.zip]

Archive with 3 entries (2 files):
- genes-1193315/
- genes-1193315/Supplementary Table S1.xlsx
- genes-1193315/Supplementary_figures.pdf
