# Supplementary material for: Deleterious Mutations in the TPO Gene Associated with Familial Thyroid Follicular Cell Carcinoma in Dutch German Longhaired Pointers
Source: Genes (Basel). 2021 Jun 29;12(7):997. doi: 10.3390/genes12070997 (PMC8306087; doi:10.3390/genes12070997)
Supplement: Supplementary file 1 [file genes-12-00997-s001.zip › genes-1193315/Supplementary Table S1.xlsx]

## Sheet: Sheet1
Supplementary Table 1: Dogs genotyped and sequenced.
ID	SEX	TC	Age at diagnosis (years)	Genotype	WGS	WGS accession number	RNA-seq	RNA-seq accession number	DogWUR ID	Chr17:800788G>A	Chr17:805276C>T
GLP06	F	R:FTC	9.5	170K						AA	TT
GLP11	MC	L:FTC, R:FTC	7.4	170k						AA	TT
GLP21	F	L:CTC, R:PTC	9	170k						AA	TT
GLP24	M	L:FTC, R:FTC	7.5	170k						AA	TT
GLP27	F	L:FCTC R:FCTC	6	170k						AA	TT
GLP28	M	L:CTC	7	170k						AG	CT
GLP38	M	L:carcinosarcoma, R:FCTC	6.5	170k						AA	TT
GLP43	M	L:carcinosarcoma	5.6	170k						AA	TT
GLP32	M	L:CTC, R:CTC	8.5	170k						AA	TT
GLP68	FS	L:FTC, R:FTC	6.5	170k						AA	TT
GLP19	M	FTC	6.6	170k						AA	TT
GLP65	M	suspected	8.5	170k						AA	TT
GLP18	M	R:FTC	9	170k						AA	TT
GLP47	M	L:FCTC, R:PTC	8.5	170k
GLP07	M	L:PTC	9.8	230k						AA	TT
GLP20	M	L:FTC, R:FTC	9	230k						AA	TT
GLP30	M	R:FCTC	8	230k						AG	CT
GLP33	M	R:FCTC	8	230k						AA	TT
GLP42	M	R:FCTC	6	230k						AA	TT
GLP44	MC	L:FCTC, R:FCTC	4.7	230k	10X	ERS5695374	YES	ERS5695374	DogWUR105	AA	TT
GLP37	FS	L:FTC, R:FTC	5.3	170k	60X	ERS5695373	YES	ERS5695373	DogWUR104	AA	TT
GLP36	FS	L:FTC, R:FCTC	4.5	170k	60X	ERS5695381	YES	ERS5695381	DogWUR103	AA	TT
GLP39	M	L:FCTC, R:FCTC	6.7	230k	10X	ERS5695375	YES	ERS5695375	DogWUR107	AA	TT
GLP48	M	L:CTC, R:FTC	8	230k	60X	ERS5695372	YES	ERS5695372	DogWUR102	AA	TT
GLP25	M	L:carcinosarcoma, R:FCTC	6		30X	ERS5695380	YES	ERS5695380	DogWUR106	AA	TT
GLP77	M	L:FTC, R: adenoma	7.2		10X	ERS5695371	YES	ERS5695371	DogWUR101	AA	TT
GLP70	F	suspected	11.5		10X	ERS5695376				AA	TT
GLP60	F	suspected			10X	ERS5695378				AG	CT
GLP04	M	R:CTC	13.5		30X	ERS5695379				GG	CC
GLP13	F	suspected	6.3	170k	10X	ERS5695377				AA	TT
GLP82	F			170k	30X	ERS5695392				AG	CT
GLP143	M			170k						GG	CC
GLP109	F			170k						AG	CT
GLP114	F			170k						GG	CC
GLP120	F			170k						AG	CT
GLP117	F			170k						GG	CC
GLP132	M			170k						GG	CC
GLP129	F			170k						GG	CC
GLP125	M			170k						GG	CC
GLP133	M			170k						AG	CT
GLP128	F			170k						GG	CC
GLP220	F			170k
GLP110	M			170k						GG	CC
GLP112	M			170k						GG	CC
GLP113	M			170k							TT
GLP116	M			170k						GG	CC
GLP123	F			170k						GG	CC
GLP122	F			170k						AG	CT
GLP131	F			170k						GG	CC
GLP135	M			170k						AG	CT
GLP136	M			170k						GG	CC
GLP137	F			170k						AG	CT
GLP139	F			170k						AG	CT
GLP141	F			170k						AG	CT
GLP142	F			170k						AG	CT
GLP145	F			170k						GG	CC
GLP169	F				10X	ERS5695382				AG	CT
GLP160	M				10X	ERS5695383
GLP124	F				10X	ERS5695384				AG	CT
GLP170	F				10X	ERS5695385				GG	CC
GLP168	M				10X	ERS5695386				AG	CT
GLP171	M				10X	ERS5695387				AG	CT
GLP172	M				10X	ERS5695388				AG	CT
GLP115	M				10X	ERS5695389				GG	CC
GLP84	F				10X	ERS5695390				AG	CT
GLP85	F				10X	ERS5695391				AG	CT
GLP56	M	suspected	13							GG	CC
GLP05	M	suspected	12.5							GG	CC
GLP08	M	L:FTC; R:FTC	10							AA	TT
GLP09	M	L:FTC	10							AG	CT
GLP10	M	L:CTC; R:CTC	10							AA	TT
GLP58	F	suspected	11							AA	TT
GLP12	F	L:CTC; R:CTC	11							AA	TT
GLP61	F	L:CTC	13							AG	CT
GLP63	M	L:FTC; R:FTC	11							AA	TT
GLP14	M	L:Hyperplasia; R:CTC	12							AG	CT
GLP15	F	L:NOT REMOVED; R:FCTC with bone	7.5							AA	TT
GLP16	F	L:PTC; R:PTC	9.5							AA	TT
GLP17	F	L:NOT REMOVED; R:PTC	10							AG	CT
GLP64	F	suspected	9							AA	TT
GLP22	F	suspected	9							AA	TT
GLP66	M	suspected	9							AG	CT
GLP165	F	suspected	13							AG	CT
GLP26	F	L:FCTC; R:PTC	9							AA	TT
GLP29	M	L:FTC with bone; R:FCTC	8							AA	TT
GLP31	F	L:PTC; R:PTC	8							AA	TT
GLP34	M	L:FTC; R:FTC	9							AA	TT
GLP35	M	L:FTC	7							AA	TT
GLP73	F	suspected	7							AA	TT
GLP40	M	L:CTC; R:FTC	7.25							AA	TT
GLP76	M	suspected	5.7							AA	TT
GLP46	F	L:FTC	10.2							AG	CT
GLP78	M	L:FTC; R:FTC	7							AA	TT
GLP230	F	L:FTC; R: FTC	9							AA	TT
GLP41	F	L:FTC								AG	CT
GLP187	F	suspected (retrospective call)								AA	TT
GLP138	F									GG	CC
GLP111	F									GG	CC
GLP134	F									GG	CC
GLP118	M									GG	CC
GLP119	F									AG	CT
GLP121	F									GG	CC
GLP126	M									GG	CC
GLP127	M									GG	CC
GLP130	M									GG	CC
GLP140	M									GG	CC
GLP144	F									GG	CC
GLP146	M									AG	CT
GLP147	F									AG	CT
GLP148	F									AA	TT
GLP149	F									GG	CC
GLP151	M									GG	CC
GLP153	M										CT
GLP155	F									AG	CT
GLP156	M									GG	CC
GLP83	M									GG	CC
GLP157	F									GG	CC
GLP158	M									GG	CC
GLP159	M									AG	CT
GLP161	F									AG	CT
GLP162	F									AG	CT
GLP163	F									AG	CT
GLP164	F									GG	CC
GLP166	F									AG	CT
GLP167	F									AG	CT
GLP173	F									AG	CT
GLP174	M									AG	CT
GLP175	M									GG	CC
GLP176	M									AG	CT
GLP229	#N/A									AG	CT
GLP177	M									GG	CC
GLP263	#N/A									GG	CC
GLP178	M									AA	TT
GLP179	M									AG	CT
GLP180	F										CT
GLP181	F									GG	CC
GLP182	M									AG	CT
GLP183	M									AG	CT
GLP87	M									AG	CT
GLP186	F									AA	TT
GLP188	F									AG	CT
GLP189	F									AG	CT
GLP190	F									AG	CT
GLP191	F									AA	TT
GLP192	M									AG	CT
GLP193	F									AG	CT
GLP195	M									GG	CC
GLP196	F									AG	CT
GLP200	F									AA	TT
GLP201	F									AG	CT
GLP202	M									GG	CC
GLP203	F									GG	CC
GLP204	F									AG	CT
GLP205	F									AG	CT
GLP206	M									AG	CT
GLP207	#N/A									AG	CT
GLP207	#N/A									AG	CT
GLP208	M									AG	CT
GLP90	M									AG	CT
GLP92	F									AA	TT
GLP209	M									AG	CT
GLP94	F									GG	CC
GLP95	F									GG	CC
GLP96	F									GG	CC
GLP97	F									AG	CT
GLP210	M									AG	CT
GLP98	F									AA	TT
GLP241	#N/A									AG	CT
GLP246	#N/A									GG	CC
GLP248	#N/A									AG	CT
GLP249	#N/A									AA	TT
GLP250	#N/A									AG	CT
GLP251	#N/A									AA	TT
GLP253	#N/A									GG	CC
GLP254	#N/A									GG	CC
GLP255	#N/A									GG	CC
GLP252	#N/A									GG	CC
GLP256	#N/A									GG	CC
GLP257	#N/A									GG	CC
GLP258	#N/A									GG	CC
GLP259	#N/A									GG	CC
GLP260	#N/A									GG	CC
GLP261	#N/A									GG	CC
GLP211	M									GG	CC
GLP212	M									GG	CC
GLP99	F									AG	CT
GLP100	F									GG	CC
GLP101	F									GG	CC
GLP264	M										CT
